# Supplementary material for: Association between the atherogenic index of plasma and risk of large-artery atherosclerotic ischemic stroke
Source: Front Neurol. 2025 Aug 6;16:1529628. doi: 10.3389/fneur.2025.1529628 (PMC12366434; doi:10.3389/fneur.2025.1529628)
Supplement: Supplementary file 1 [file Table_1.xlsx]

## Sheet: Sheet1
Supplementary Table 1：Judged by variance inflation factor (VIF) and tolerance, vif<5 is considered low covariance, 5-10 has some covariance, and ≥10 has severe covariance.
			Variance Inflation Factor and Tolerance
Term	VIF	VIF_Cl_low VIF_Cl_high	SE_factor	Tolerance Tolerance_Cl_low Tolerance_Cl_high
AIP	3.47132	3.245603 3.719716	1.86315	0.2880752 0.2688377 0.3081092
Age	1.18279	1.135747 1.246142	1.08756	0.8454571 0.8024770 0.8804778
NIHSS.score.at.admission	1.16569	1.120309 1.228186	1.07967	0.8578616 0.8142086 0.8926108
Smoking	2.0953	1.975310 2.230042	1.44751	0.4772596 0.4484220 0.5062497
Drinking	2.30703	2.170724 2.459201	1.51889	0.4334581 0.4066361 0.4606758
DBP	1.08519	1.049292 1.147248	1.04173	0.9214936 0.8716514 0.9530235
HbAlc	1.58975	1.509028 1.683274	1.26085	0.6290295 0.5940802 0.6626783
Alb.g.L.	1.11339	1.073696 1.174475	1.05517	0.8981548 0.8514444 0.9313620
Glu.mmol.L.	1.60652	1.524481 1.701393	1.26749	0.6224631 0.5877537 0.6559609
TC.mmol.I.	8.27452	7.680834 8.920966	2.87655	0.1208529 0.1120955 0.1301942
TG.mmol.l.	3.47327	3.247406 3.721831	1.86367	0.2879132 0.2686850 0.3079381
HDL.mmol.l.	1.14676	1.103313 1.208485	1.07087	0.8720201 0.8274824 0.9063609
LDL.mmol.l.	7.91946	7.352967 8.536472	2.81415	0.1262712 0.1171444 0.1359995
Hcy.umol.L	1.05476	1.024433 1.122728	1.02702	0.9480832 0.8906874 0.9761497
Diabetes	1.15089	1.107009 1.212761	1.07279	0.8688938 0.8245645 0.9033350
Atrial.fibrillation	1.3615	1.298990 1.437069	1.16683	0.7344863 0.6958608 0.7698289
